# Supplementary material for: A Protocol for Generating and Exchanging (Genome-Scale) Metabolic Resource Allocation Models
Source: Metabolites. 2017 Sep 6;7(3):47. doi: 10.3390/metabo7030047 (PMC5618332; doi:10.3390/metabo7030047)
Supplement: Supplementary file 1 [file metabolites-07-00047-s001.zip]

Archive with 3 entries (2 files):
- metabolites-217957-publish-supplement/
- metabolites-217957-publish-supplement/resalloc.xml
- metabolites-217957-publish-supplement/supplement.pdf
