# Supplementary material for: A Protocol for Generating and Exchanging (Genome-Scale) Metabolic Resource Allocation Models
Source: Metabolites. 2017 Sep 6;7(3):47. doi: 10.3390/metabo7030047 (PMC5618332; doi:10.3390/metabo7030047)
Supplement: Supplementary file 1 [file metabolites-07-00047-s001.zip › metabolites-217957-publish-supplement/resalloc.xml]

<?xml version="1.0" encoding="UTF-8"?>
<sbml xmlns="http://www.sbml.org/sbml/level3/version1/core" level="3" version="1" xmlns:fbc="http://www.sbml.org/sbml/level3/version1/fbc/version2" fbc:required="false">
  <model id="resalloc1" name="resalloc1" fbc:strict="false">
    
    <listOfCompartments>
      <compartment id="ext" name="external" constant="true"/>
      <compartment id="cytosol" constant="true"/>
    </listOfCompartments>
    
    <listOfSpecies>
      <species id="N1"  compartment="ext" initialAmount="10"  constant="false" boundaryCondition="false" hasOnlySubstanceUnits="true">
        <annotation>
          <ram:RAM xmlns:ram="https://www.fairdomhub.org/sops/304">
            <ram:species ram:molecularWeight="zero" ram:objectiveWeight="zero" ram:biomassPercentage="zero" ram:speciesType="extracellular"/>
          </ram:RAM>
        </annotation>
      </species>
      <species id="N2"  compartment="ext" initialAmount="10"  constant="false" boundaryCondition="false"  hasOnlySubstanceUnits="true">
        <annotation>
          <ram:RAM xmlns:ram="https://www.fairdomhub.org/sops/304">
            <ram:species ram:molecularWeight="zero" ram:objectiveWeight="zero" ram:biomassPercentage="zero" ram:speciesType="extracellular"/>
          </ram:RAM>
        </annotation>
      </species>
      <species id="O2"  compartment="ext" constant="true" boundaryCondition="true" hasOnlySubstanceUnits="true" initialAmount="1000">
        <annotation>
          <ram:RAM xmlns:ram="https://www.fairdomhub.org/sops/304">
            <ram:species ram:molecularWeight="zero" ram:objectiveWeight="zero" ram:biomassPercentage="zero" ram:speciesType="extracellular"/>
          </ram:RAM>
        </annotation>
      </species>
      <species id="AA"  compartment="cytosol" initialAmount="0"  constant="false" boundaryCondition="false"  hasOnlySubstanceUnits="true">
        <annotation>
          <ram:RAM xmlns:ram="https://www.fairdomhub.org/sops/304">
            <ram:species ram:molecularWeight="zero" ram:objectiveWeight="zero" ram:biomassPercentage="zero" ram:speciesType="metabolite"/>
          </ram:RAM>
        </annotation>
      </species>
      <species id="ATP" compartment="cytosol" initialAmount="0"  constant="false" boundaryCondition="false"  hasOnlySubstanceUnits="true">
        <annotation>
          <ram:RAM xmlns:ram="https://www.fairdomhub.org/sops/304">
            <ram:species ram:molecularWeight="zero" ram:objectiveWeight="zero" ram:biomassPercentage="zero" ram:speciesType="metabolite"/>
          </ram:RAM>
        </annotation>
      </species>
      <species id="N"   compartment="cytosol" initialAmount="0"  constant="false" boundaryCondition="false"  hasOnlySubstanceUnits="true">
        <annotation>
          <ram:RAM xmlns:ram="https://www.fairdomhub.org/sops/304">
            <ram:species ram:molecularWeight="zero" ram:objectiveWeight="zero" ram:biomassPercentage="zero" ram:speciesType="metabolite"/>
          </ram:RAM>
        </annotation>
      </species>
      <species id="Stor" name="Storage molecules" compartment="cytosol" initialAmount="0.0" constant="false" boundaryCondition="false" hasOnlySubstanceUnits="true">
        <annotation>
          <ram:RAM xmlns:ram="https://www.fairdomhub.org/sops/304">
            <ram:species ram:molecularWeight="weight_0" ram:objectiveWeight="zero" ram:biomassPercentage="zero" ram:speciesType="storage"/>
          </ram:RAM>
        </annotation>
      </species>
      <species id="Emetab1" name="Generic metabolic enzyme" compartment="cytosol" initialAmount="1.9442790116926745"  constant="false" boundaryCondition="false"  hasOnlySubstanceUnits="true">
        <annotation>
	  <ram:RAM xmlns:ram="https://www.fairdomhub.org/sops/304">
	    <ram:species ram:molecularWeight="weight_2" ram:objectiveWeight="weight_12" ram:biomassPercentage="zero" ram:speciesType="enzyme"/>
	  </ram:RAM>
	</annotation>
      </species>
      <species id="Emetab2" name="Specialized metabolic enzyme" compartment="cytosol" initialAmount="0.008000000399798693"  constant="false" boundaryCondition="false"  hasOnlySubstanceUnits="true">
	<annotation>
	  <ram:RAM xmlns:ram="https://www.fairdomhub.org/sops/304">
	    <ram:species ram:molecularWeight="weight_3" ram:objectiveWeight="weight_13" ram:biomassPercentage="zero" ram:speciesType="enzyme"/>
	  </ram:RAM>
	</annotation>
      </species>
      <species id="Estor" name="Metabolic enzyme for handling storage" compartment="cytosol" initialAmount="0.0" constant="false" boundaryCondition="false"  hasOnlySubstanceUnits="true">
	<annotation>
	  <ram:RAM xmlns:ram="https://www.fairdomhub.org/sops/304">
	    <ram:species ram:molecularWeight="weight_4" ram:objectiveWeight="weight_14" ram:biomassPercentage="zero" ram:speciesType="enzyme"/>
	  </ram:RAM>
	</annotation>
      </species>
      <species id="Etrans1" name="Transporter enzyme" compartment="cytosol" initialAmount="0.005555555555555556"  constant="false" boundaryCondition="false"  hasOnlySubstanceUnits="true">
	<annotation>
	  <ram:RAM xmlns:ram="https://www.fairdomhub.org/sops/304">
	    <ram:species ram:molecularWeight="weight_5" ram:objectiveWeight="weight_15" ram:biomassPercentage="zero" ram:speciesType="enzyme"/>
	      </ram:RAM>
	    </annotation>
      </species>
      <species id="Etrans2" name="Transporter complex" compartment="cytosol" initialAmount="0.004166667083123639" constant="false" boundaryCondition="false" hasOnlySubstanceUnits="true">
        <annotation>
          <ram:RAM xmlns:ram="https://www.fairdomhub.org/sops/304">
            <ram:species ram:molecularWeight="weight_1" ram:objectiveWeight="weight_11" ram:biomassPercentage="zero" ram:speciesType="enzyme"/>
          </ram:RAM>
        </annotation>
      </species>
      <species id="R" name="Ribosome" compartment="cytosol" initialAmount="0.033641975308641964"  constant="false" boundaryCondition="false"  hasOnlySubstanceUnits="true">
	<annotation>
	  <ram:RAM xmlns:ram="https://www.fairdomhub.org/sops/304">
	    <ram:species ram:molecularWeight="weight_7" ram:objectiveWeight="weight_17" ram:biomassPercentage="zero" ram:speciesType="enzyme"/>
	  </ram:RAM>
	</annotation>
      </species>
      <species id="S" name="Structrual biomass component" compartment="cytosol" initialAmount="0.7499999999999999"  constant="false" boundaryCondition="false"  hasOnlySubstanceUnits="true">
	<annotation>
	  <ram:RAM xmlns:ram="https://www.fairdomhub.org/sops/304">
	    <ram:species ram:molecularWeight="weight_8" ram:objectiveWeight="weight_18" ram:biomassPercentage="biomp" ram:speciesType="quota"/>
	  </ram:RAM>
	</annotation>
      </species>
    </listOfSpecies>
    
    <listOfParameters>
      <parameter constant="true" id="kcatt"    value="1800"   />
      <parameter constant="true" id="kcatC"    value="2400"   />
      <parameter constant="true" id="kcat1"    value="2000"   />
      <parameter constant="true" id="kcat2"    value="2500"   />
      <parameter constant="true" id="zero"     value="0.0"    />
      <parameter constant="true" id="kcatR1"   value="10"     />
      <parameter constant="true" id="kcatR2"   value="16.67"  />
      <parameter constant="true" id="kcatR3"   value="5"      />
      <parameter constant="true" id="kcatR4"   value="6.25"   />
      <parameter constant="true" id="kcatR5"   value="1"      />
      <parameter constant="true" id="kcatR6"   value="10"     />
      <parameter constant="true" id="kcatC1"   value="6.25"   />
      <parameter constant="true" id="kcatSf"   value="25"     />
      <parameter constant="true" id="kcatSb"   value="30"     />
      <parameter constant="true" id="main"     value="0.2"    />
      <parameter constant="true" id="biomp"    value="0.15"   />
      <parameter constant="true" id="weight_0" value="0.2"    />
      <parameter constant="true" id="weight_1" value="0.16"   />
      <parameter constant="true" id="weight_2" value="0.2"    />
      <parameter constant="true" id="weight_3" value="0.16"   />
      <parameter constant="true" id="weight_4" value="0.15"   />
      <parameter constant="true" id="weight_5" value="0.1"    />
      <parameter constant="true" id="weight_6" value="0.06"   />
      <parameter constant="true" id="weight_7" value="1.0"    />
      <parameter constant="true" id="weight_8" value="1.5"    />
      <parameter constant="true" id="weight_10" value="0.2"    />
      <parameter constant="true" id="weight_11" value="0.16"   />
      <parameter constant="true" id="weight_12" value="0.2"    />
      <parameter constant="true" id="weight_13" value="0.16"   />
      <parameter constant="true" id="weight_14" value="0.15"   />
      <parameter constant="true" id="weight_15" value="0.1"    />
      <parameter constant="true" id="weight_16" value="0.06"   />
      <parameter constant="true" id="weight_17" value="1.0"    />
      <parameter constant="true" id="weight_18" value="1.5"    />
    </listOfParameters>
    
    <fbc:listOfGeneProducts>
      <fbc:geneProduct fbc:id="Etrans1"   fbc:label="1*GTRANS1"     fbc:associatedSpecies="Etrans1"/>
      <fbc:geneProduct fbc:id="Etrans2" fbc:label="1*GTRANS2 AND 1*GTRANS3"   fbc:associatedSpecies="Etrans2" />
      <fbc:geneProduct fbc:id="Emetab1"   fbc:label="1*GMETAB1"     fbc:associatedSpecies="Emetab1"/>
      <fbc:geneProduct fbc:id="Emetab2"   fbc:label="1*GMETAB2"     fbc:associatedSpecies="Emetab2"/>
      <fbc:geneProduct fbc:id="R"         fbc:label="1*GRIBOS"      fbc:associatedSpecies="R"/>
      <fbc:geneProduct fbc:id="Estor"     fbc:label="1*GSTORF"	    fbc:associatedSpecies="Estor"/>
    </fbc:listOfGeneProducts>
    
    <listOfReactions>
      <reaction id="Maintenance" reversible="false" fast="false">
        <annotation>
          <ram:RAM xmlns:ram="https://www.fairdomhub.org/sops/304">
            <ram:reaction ram:kcatForward="zero" ram:kcatBackward="zero" ram:maintenanceScaling="main"/>
          </ram:RAM>
        </annotation>
        <listOfReactants>
          <speciesReference species="AA" stoichiometry="50" constant="true"/>
          <speciesReference species="ATP" stoichiometry="60" constant="true"/>
        </listOfReactants>
      </reaction>
      <reaction id="PMetab1" reversible="false" fast="false">
        <annotation>
          <ram:RAM xmlns:ram="https://www.fairdomhub.org/sops/304">
            <ram:reaction ram:kcatForward="kcatR3" ram:kcatBackward="zero" ram:maintenanceScaling="zero"/>
          </ram:RAM>
        </annotation>
        <fbc:geneProductAssociation fbc:id="Ribosome">
            <fbc:geneProductRef fbc:geneProduct="R" />
        </fbc:geneProductAssociation>
        <listOfReactants>
          <speciesReference species="AA" stoichiometry="200" constant="true"/>
          <speciesReference species="ATP" stoichiometry="800" constant="true"/>
        </listOfReactants>
        <listOfProducts>
          <speciesReference species="Emetab1" stoichiometry="1" constant="true"/>
        </listOfProducts>
      </reaction>
      <reaction id="Metab1_1" reversible="false" fast="false">
        <annotation>
          <ram:RAM xmlns:ram="https://www.fairdomhub.org/sops/304">
            <ram:reaction ram:kcatForward="kcat1" ram:kcatBackward="zero" ram:maintenanceScaling="zero"/>
          </ram:RAM>
        </annotation>
        <fbc:geneProductAssociation fbc:id="Emetab1">
            <fbc:geneProductRef fbc:geneProduct="Emetab1" />
        </fbc:geneProductAssociation>
        <listOfReactants>
          <speciesReference species="N" stoichiometry="1" constant="true"/>
        </listOfReactants>
        <listOfProducts>
          <speciesReference species="AA" stoichiometry="1" constant="true"/>
          <speciesReference species="ATP" stoichiometry="1" constant="true"/>
        </listOfProducts>
      </reaction>
      <reaction id="Trans2" reversible="true" fast="false">
        <annotation>
          <ram:RAM xmlns:ram="https://www.fairdomhub.org/sops/304">
            <ram:reaction ram:kcatForward="kcatC" ram:kcatBackward="kcatC" ram:maintenanceScaling="zero"/>
          </ram:RAM>
        </annotation>
        <fbc:geneProductAssociation fbc:id="Etrans2">
          <fbc:geneProductRef fbc:geneProduct="Etrans2"/>
        </fbc:geneProductAssociation>
        <listOfReactants>
          <speciesReference species="N2" stoichiometry="1" constant="true"/>
        </listOfReactants>
        <listOfProducts>
          <speciesReference species="N" stoichiometry="1" constant="true"/>
        </listOfProducts>
      </reaction>
      <reaction id="Metab1_2" reversible="false" fast="false">
        <annotation>
          <ram:RAM xmlns:ram="https://www.fairdomhub.org/sops/304">
            <ram:reaction ram:kcatForward="kcat2" ram:kcatBackward="zero" ram:maintenanceScaling="zero"/>
          </ram:RAM>
        </annotation>
        <fbc:geneProductAssociation fbc:id="Emetab2">
            <fbc:geneProductRef fbc:geneProduct="Emetab2" />
        </fbc:geneProductAssociation>
        <listOfReactants>
          <speciesReference species="N" stoichiometry="1" constant="true"/>
        </listOfReactants>
        <listOfProducts>
          <speciesReference species="AA" stoichiometry="1" constant="true"/>
          <speciesReference species="ATP" stoichiometry="1" constant="true"/>
        </listOfProducts>
      </reaction>
      <reaction id="Trans1" reversible="true" fast="false">
        <annotation>
          <ram:RAM xmlns:ram="https://www.fairdomhub.org/sops/304">
            <ram:reaction ram:kcatForward="kcatt" ram:kcatBackward="kcatt" ram:maintenanceScaling="zero"/>
          </ram:RAM>
        </annotation>
        <fbc:geneProductAssociation fbc:id="Etrans1">
          <fbc:geneProductRef fbc:geneProduct="Etrans1" />
        </fbc:geneProductAssociation>
        <listOfReactants>
          <speciesReference species="N1" stoichiometry="1" constant="true"/>
      	  <speciesReference species="O2" stoichiometry="2" constant="true"/>
        </listOfReactants>
        <listOfProducts>
          <speciesReference species="N" stoichiometry="1" constant="true"/>
        </listOfProducts>
      </reaction>
      <reaction id="Storing" reversible="true" fast="false" fbc:lowerFluxBound="kcatSf" fbc:upperFluxBound="kcatSb">
        <annotation>
          <ram:RAM xmlns:ram="https://www.fairdomhub.org/sops/304">
            <ram:reaction ram:kcatForward="kcatSf" ram:kcatBackward="kcatSb" ram:maintenanceScaling="zero"/>
          </ram:RAM>
        </annotation>
        <fbc:geneProductAssociation fbc:id="Estor">
          <fbc:geneProductRef fbc:geneProduct="Estor" />
        </fbc:geneProductAssociation>
        <listOfReactants>
          <speciesReference species="AA" stoichiometry="200" constant="true"/>
	        <speciesReference species="ATP" stoichiometry="300" constant="true"/>
        </listOfReactants>
        <listOfProducts>
          <speciesReference species="Stor" stoichiometry="1" constant="true"/>
        </listOfProducts>
      </reaction>
      <reaction id="PEtrans1" reversible="false" fast="false">
        <annotation>
          <ram:RAM xmlns:ram="https://www.fairdomhub.org/sops/304">
            <ram:reaction ram:kcatForward="kcatR1" ram:kcatBackward="zero" ram:maintenanceScaling="zero"/>
          </ram:RAM>
        </annotation>
        <fbc:geneProductAssociation fbc:id="Ribosome">
            <fbc:geneProductRef fbc:geneProduct="R" />
        </fbc:geneProductAssociation>
        <listOfReactants>
          <speciesReference species="AA" stoichiometry="100" constant="true"/>
          <speciesReference species="ATP" stoichiometry="400" constant="true"/>
        </listOfReactants>
        <listOfProducts>
          <speciesReference species="Etrans1" stoichiometry="1" constant="true"/>
        </listOfProducts>
      </reaction>
      <reaction id="PEtrans2" reversible="false" fast="false">
        <annotation>
          <ram:RAM xmlns:ram="https://www.fairdomhub.org/sops/304">
            <ram:reaction ram:kcatForward="kcatC1" ram:kcatBackward="zero" ram:maintenanceScaling="zero"/>
          </ram:RAM>
        </annotation>
        <fbc:geneProductAssociation fbc:id="Ribosome">
            <fbc:geneProductRef fbc:geneProduct="R" />
        </fbc:geneProductAssociation>
        <listOfReactants>
          <speciesReference species="AA" stoichiometry="160" constant="true"/>
          <speciesReference species="ATP" stoichiometry="640" constant="true"/>
        </listOfReactants>
        <listOfProducts>
          <speciesReference species="Etrans2" stoichiometry="1" constant="true"/>
        </listOfProducts>
      </reaction>
      <reaction id="PMetab2" reversible="false" fast="false">
        <annotation>
          <ram:RAM xmlns:ram="https://www.fairdomhub.org/sops/304">
            <ram:reaction ram:kcatForward="kcatR4" ram:kcatBackward="zero" ram:maintenanceScaling="zero"/>
          </ram:RAM>
        </annotation>
        <fbc:geneProductAssociation fbc:id="Ribosome">
            <fbc:geneProductRef fbc:geneProduct="R" />
        </fbc:geneProductAssociation>
        <listOfReactants>
          <speciesReference species="AA" stoichiometry="160" constant="true"/>
          <speciesReference species="ATP" stoichiometry="640" constant="true"/>
        </listOfReactants>
        <listOfProducts>
          <speciesReference species="Emetab2" stoichiometry="1" constant="true"/>
        </listOfProducts>
      </reaction>
      <reaction id="PEstor" reversible="false" fast="false">
        <annotation>
          <ram:RAM xmlns:ram="https://www.fairdomhub.org/sops/304">
            <ram:reaction ram:kcatForward="kcatR3" ram:kcatBackward="zero" ram:maintenanceScaling="zero"/>
          </ram:RAM>
        </annotation>
        <fbc:geneProductAssociation fbc:id="Ribosome">
            <fbc:geneProductRef fbc:geneProduct="R" />
        </fbc:geneProductAssociation>
        <listOfReactants>
          <speciesReference species="AA" stoichiometry="150" constant="true"/>
          <speciesReference species="ATP" stoichiometry="600" constant="true"/>
        </listOfReactants>
        <listOfProducts>
          <speciesReference species="Estor" stoichiometry="1" constant="true"/>
        </listOfProducts>
      </reaction>
      <reaction id="PR" name="Ribosome expression" reversible="false" fast="false">
        <annotation>
          <ram:RAM xmlns:ram="https://www.fairdomhub.org/sops/304">
            <ram:reaction ram:kcatForward="kcatR5" ram:kcatBackward="zero" ram:maintenanceScaling="zero"/>
          </ram:RAM>
        </annotation>
      	<fbc:geneProductAssociation fbc:id="Ribosome">
            <fbc:geneProductRef fbc:geneProduct="R" />
        </fbc:geneProductAssociation>
        <listOfReactants>
          <speciesReference species="AA" stoichiometry="1000" constant="true"/>
          <speciesReference species="ATP" stoichiometry="4000" constant="true"/>
        </listOfReactants>
        <listOfProducts>
          <speciesReference species="R" stoichiometry="1" constant="true"/>
        </listOfProducts>
      </reaction>
      <reaction id="Metab2" reversible="false" fast="false">
        <annotation>
          <ram:RAM xmlns:ram="https://www.fairdomhub.org/sops/304">
            <ram:reaction ram:kcatForward="kcat1" ram:kcatBackward="zero" ram:maintenanceScaling="zero"/>
          </ram:RAM>
        </annotation>
        <fbc:geneProductAssociation fbc:id="Emetab2">
            <fbc:geneProductRef fbc:geneProduct="Emetab2" />
        </fbc:geneProductAssociation>
        <listOfReactants>
          <speciesReference species="N" stoichiometry="1" constant="true"/>
        </listOfReactants>
        <listOfProducts>
          <speciesReference species="AA" stoichiometry="1" constant="true"/>
          <speciesReference species="ATP" stoichiometry="2" constant="true"/>
        </listOfProducts>
      </reaction>
      <reaction id="PS" name="Structural biomass production" reversible="false" fast="false">
        <annotation>
          <ram:RAM xmlns:ram="https://www.fairdomhub.org/sops/304">
            <ram:reaction ram:kcatForward="kcatR6" ram:kcatBackward="zero" ram:maintenanceScaling="zero"/>
          </ram:RAM>
        </annotation>
	      <fbc:geneProductAssociation fbc:id="Ribosome">
          <fbc:geneProductRef fbc:geneProduct="R" />
        </fbc:geneProductAssociation>
        <listOfReactants>
          <speciesReference species="AA" stoichiometry="1500" constant="true"/>
          <speciesReference species="ATP" stoichiometry="200" constant="true"/>
        </listOfReactants>
        <listOfProducts>
          <speciesReference species="S" stoichiometry="1" constant="true"/>
        </listOfProducts>
      </reaction>
    </listOfReactions>
  </model>
</sbml>
